# Supplementary material for: Xanthatin Targets CISD1 to Drive Ferroptosis and Mitophagy as a Dual Anticancer Strategy in Triple‐Negative Breast Cancer
Source: Adv Sci (Weinh). 2026 Feb 6;13(21):e20051. doi: 10.1002/advs.202520051 (PMC13073315; doi:10.1002/advs.202520051)
Supplement: Supplementary file 2 — Supporting File 2: advs74250‐sup‐0002‐Supplementary Table S1.xlsx. [file ADVS-13-e20051-s001.xlsx]

## Sheet: Sheet1
Supplementary Table S1: Relative cell viability of 500 natural products on MDA-MB-231 and MDA-MB-468 after 48 h of treatment as assessed by CCK-8 assay.
Number	CAS	Name	Relative cell viability on MDA-MB-231 cells	Relative cell viability on MDA-MB-468 cells
1	42079-78-7	5-methoxyflavone	0.885605	1.02013
2	5968-70-7	3-O-Acetyl-beta-boswellic acid	0.850513	1.00309
3	437-50-3	Gentisin	0.881953	0.97939
4	6882-99-1	Sempervirine	0.179685	0.205226
5	129-43-1	1-Hydroxyanthraquinone	0.666388	0.89801
6	3934-84-7	3,4-Dihydroxy-5-methoxybenzoic acid	0.521509	0.954024
7	53155-25-2	Euscaphic acid	0.60308	0.940602
8	84873-15-4	P-Hydroxyphenethyl trans-ferulate	0.672332	0.722803
9	522-97-4	Tetrahydroberberine THB	0.869348	0.847309
10	1088-17-1	Isomeranzin	0.586966	1.05514
11	7372-30-7	Acetylursolic acid	0.669826	0.968137
12	97230-47-2	Picfeltarraenin IA	0.776462	0.962385
13	97230-46-1	Picfeltarraenin IB	0.660301	0.955533
14	13241-32-2	Neoeriocitrin	0.630365	0.871795
15	41059-79-4	Timosaponin AIII	0.129697	0.0617973
16	7431-77-8	Sinapine thiocyanate	0.456266	0.921616
17	93-29-8	Isoeugenyl acetate	0.484984	0.939942
18	23445-00-3	Swertianolin	0.605013	0.94736
19	28342-31-6	6-Ethoxydihydrosanguinarine	0.12497	0.0645635
20	86361-55-9	Gnetol	0.443089	1.0476
21	538-09-0	Nortropine	0.675269	1.00271
22	34532-68-8	Arnicolide D	0.197231	0.405832
23	535-96-6	Marein	0.526593	0.986714
24	37905-08-1	Jolkinolide B	0.437575	0.713184
25	527-95-7	Herbacetin	0.64963	0.92696
26	66648-44-0	N-Feruloyloctopamine	0.67491	0.929349
27	57420-46-9	8-O-Acetylshanzhiside methyl ester	0.625495	0.963202
28	25127-29-1	Crebanine	0.517212	0.885877
29	20137-37-5	Rutundic acid	0.738148	1.0344
30	119425-89-7	Loureirin A	0.492862	1.0481
31	106577-39-3	Hederacolchiside A1	0.128909	0.0709758
32	53452-16-7	Vaccarin	0.741012	1.01211
33	68124-04-9	Chonglou Saponin VII	0.126617	0.0626775
34	73069-14-4	Atractylenolide II	0.793578	0.893044
35	95975-55-6	Guggulsterone E&Z	0.619121	0.89735
36	492-14-8	(-)-Butin	0.715732	0.664494
37	18642-44-9	Actein	0.671616	0.943054
38	79498-31-0	Glaucocalyxin A	0.140797	0.106715
39	173792-61-5	Kudinoside D	0.81313	0.988946
40	3785-24-8	Nepodin	0.519718	0.993504
41	66280-25-9	Gomisin J	0.814204	0.758322
42	1621-56-3	7-Methoxyisoflavone	0.897279	0.911778
43	256925-92-5	Cimiracemoside C	0.896706	0.962448
44	21018-84-8	AMAROGENTIN	0.896634	0.957576
45	521-88-0	Karanjin	0.858105	0.992372
46	506-52-5	1-HEXACOSANOL	0.811196	0.940351
47	35906-36-6	Onjisaponin B	0.862043	0.994604
48	13849-91-7	Pomolic acid	0.423108	0.0938276
49	25459-91-0	Demethyleneberberine	0.928861	0.975776
50	55084-08-7	Skullcapflavone II	0.514061	0.907126
51	13159-28-9	Betulinaldehyde	1.06278	0.922277
52	25694-72-8	Lonicerin	0.959656	0.907157
53	1748-81-8	Carabrone	0.905872	0.964334
54	28448-85-3	Bavachalcone	0.897279	0.875976
55	532-91-2	Coixol	0.961375	0.895559
56	539-52-6	Perillen	0.910313	0.891315
57	6926-14-3	8-O-Acetylharpagide	0.949057	0.991052
58	72510-04-4	Lycobetaine	1.14305	1.05606
59	146100-02-9	Macranthoside B	1.14823	1.02566
60	573-40-0	Rapanone	1.00808	0.334682
61	17290-70-9	Isosinensetin	1.08525	0.978039
62	43043-74-9	Deoxyshikonin	0.990859	0.379114
63	905954-18-9	Isopsoralenoside	1.00283	0.961471
64	55916-51-3	Polyphyllin VI	0.127064	0.0779255
65	2469-34-3	Senegenin	0.966688	0.983964
66	53947-92-5	Corylin	0.714926	0.719264
67	740-33-0	MOSLOFLAVONE	0.822624	0.966419
68	95041-90-0	Erianin	0.255827	0.173721
69	23800-56-8	Pogostone	0.730966	0.963066
70	673-22-3	4-Methoxysalicylaldehyde	0.718622	0.93465
71	100-09-4	p-Anisic acid	0.773025	0.905745
72	10152-76-8	Allyl Methyl Sulfide	0.869561	0.928823
73	2348-82-5	2-Methoxynaphthoquinone	0.412901	0.761482
74	20931-37-7	Beta-mangostin	0.401666	0.568329
75	53755-02-5	Clovamide	0.669319	0.9395
76	41743-41-3	Procyanidin A2	0.82255	0.96528
77	26791-73-1	Xanthatin	0.18058	0.254413
78	178064-13-6	Bacopasaponin C	0.131351	0.0712852
79	131-12-4	pimpinellin	0.836446	0.818836
80	3301-49-3	Kumatakenin	0.858326	0.919774
81	23062-24-0	Eurycomalactone	0.194846	0.0932892
82	28590-40-1	Persicogenin	0.724166	0.900667
83	2880-49-1	Heraclenin	0.67198	0.84569
84	16503-32-5	Brevilin A	0.179323	0.156502
85	10176-66-6	Nevadensin	0.59008	0.89406
86	21392-57-4	5,7-DIMETHOXYFLAVONE	0.536417	0.894776
87	15266-38-3	Evocarpine	0.563322	0.986893
88	7437-55-0	8-Geranyloxypsoralen	1.0528	1.14229
89	144506-14-9	LICOCHALCONEC	1.20655	0.989269
90	80225-53-2	Rosmanol	0.909772	0.984159
91	36752-54-2	10-Shogaol	0.776278	0.665101
92	477-85-0	Obtusifolin	0.83275	0.879542
93	604-80-8	Narcissoside	0.724388	0.90262
94	69363-14-0	Schisanhenol	0.77783	0.895394
95	51670-40-7	Kadsurin	0.625191	0.867499
96	20243-59-8	Hydroxygenkwanin	0.502119	0.320458
97	35286-59-0	Ziyuglycoside II	0.654314	0.712917
98	40437-72-7	Kaempferol 3-glucorhamnoside	1.20988	1.00496
99	6817-41-0	Isoliensinine	1.06588	0.828796
100	54809-74-4	Oxysophoridine	0.995146	0.931232
101	29702-25-8	saponaretin	0.909476	0.929181
102	114482-86-9	Oroxin B	0.669024	0.834069
103	529-84-0	4-Methylesculetin	0.868378	0.637335
104	14755-02-3	3-Hydroxycinnamic acid	1.06086	0.906591
105	1078-61-1	Hydrocaffeic acid	0.888336	0.943634
106	123410-65-1	Neochlorogenic acid methyl ester	0.848199	0.942462
107	62014-87-3	Helichrysetin	0.79217	1.01557
108	108885-68-3	Taccalonolide A	1.18415	1.04164
109	39524-08-8	Asperosaponin VI	1.11837	1.00538
110	13395-02-3	Aristololactam I	1.07091	0.846601
111	114240-18-5	Puerarin 6''-O-Xyloside	1.06367	0.959323
112	2798-20-1	Gardenin B	0.499236	0.783909
113	102040-03-9	Tubeimoside I	0.826615	0.927489
114	54522-52-0	Methyl protodioscin	0.150717	0.161384
115	76296-72-5	Polyphyllin II	0.107547	0.0858988
116	102036-29-3	Protosappanin B	0.967394	0.991619
117	13137-64-9	Periplocin	0.142099	0.965541
118	14259-47-3	Didymin	0.833314	0.94955
119	14941-08-3	Poncirin	0.765979	0.924094
120	1775-97-9	Flavokawain B	0.53296	0.859644
121	50298-90-3	Cucurbitacin IIb	0.725884	0.682528
122	728-61-0	Linderalactone	1.0102	0.963987
123	88206-46-6	Notopterol	0.868278	0.872631
124	179464-23-4	Terrestrosin D	0.101828	0.333095
125	271579-11-4	Thonningianin A	0.674882	0.799063
126	68027-15-6	Pulsatilla saponin D	0.862618	0.886861
127	1360-76-5	ranaconitine	0.758373	0.936149
128	1504-74-1	2-methoxycinnamaldehyde	0.751533	0.921573
129	37308-75-1	Flavokawain C	0.700531	0.824622
130	150-84-5	Citronellyl acetate	0.779835	0.893838
131	14901-07-6	β-lonone	0.652712	0.911902
132	37064-30-5	Procyanidin C1	0.725531	0.931969
133	57423-71-9	physalin F	0.120106	0.0902162
134	1135-66-6	Isolongifolene	0.59941	1.01269
135	4176-97-0	14-Deoxyandrographolide	0.937264	1.00547
136	112516-04-8	tubuloside B	0.928597	0.935838
137	528-63-2	Galgravin	0.693455	0.843446
138	7729-23-9	Hirsutine	0.418573	0.710297
139	4375-07-9	(-)-Epipodophyllotoxin	0.217571	0.163128
140	4339-72-4	3-​O-​Acetyloleanolic acid	0.738325	0.881853
141	189513-26-6	Ginsenoside F5	0.668101	0.869592
142	1393922-01-4	Millepachine	0.231309	0.198151
143	88182-33-6	Levistilide A	0.705071	0.967959
144	142203-65-4	9-dihydro-13-acetylbaccatin III	0.647288	1.01017
145	6659-45-6	Dihydrorotenone	0.769988	0.515566
146	36700-45-5	8-SHOGAOL	0.901651	0.811704
147	52328-97-9	Tetramethylcurcumin	0.113974	0.0824795
148	24268-41-5	Furanodienone	0.861734	0.878296
149	84745-95-9	Eriocalyxin B	0.113915	0.0760897
150	3668-14-2	Bigelovin	0.114033	0.102132
151	24063-71-6	Isocurcumenol	0.797052	0.688399
152	37951-13-6	Flavokavin A	0.723762	0.929172
153	14144-06-0	Diosgenin glucoside	0.696698	0.929586
154	33627-28-0	Britannin	0.275472	0.536635
155	475231-21-1	3'-Hydroxypterostilbene	0.585908	0.306017
156	595-15-3	Soyasapogenol B	0.917689	0.878607
157	17086-76-9	Cyasterone	0.89375	0.923646
158	171485-39-5	Myrislignan	0.869399	0.868417
159	28978-02-1	Pectolinarin	0.892866	0.921642
160	89412-79-3	Raddeanin A	0.10454	0.0950862
161	58546-34-2	Cucurbitacin IIA	0.822288	0.806005
162	39026-92-1	9-Methoxycamptothecin	0.169988	0.11353
163	28282-25-9	β-Elemonic Acid	0.758844	0.849386
164	18842-98-3	Paederosidic acid	0.840861	1.02225
165	480-20-6	Aromadendrin	1.08744	1.06778
166	96990-18-0	Momordin Ic	1.03025	0.99338
167	62025-49-4	Ginsenoside F2	0.929599	0.956492
168	5631-70-9	4',5,7-Trimethoxyflavone	0.727948	0.879228
169	34080-08-5	(20S)-Protopanaxatriol	0.907193	0.940224
170	107316-88-1	Demethylzeylasteral	0.33296	0.877121
171	546-43-0	Helenine	0.577535	0.553421
172	30636-90-9	(20S)-Protopanaxadiol	1.0522	1.0065
173	6246-46-4	Ursonic Acid	0.809692	0.931559
174	2107-77-9	7,8-Dihydroxy-4-methylcoumarin	1.01969	0.8298
175	2316-26-9	3,4-Dimethoxycinnamic acid	1.03732	0.931695
176	3943-89-3	Ethyl 3,4-dihydroxybenzoate	1.02972	0.863833
177	151870-74-5	Kinsenoside;(+)-Kinsenoside	0.95891	0.934146
178	30197-14-9	Deoxyrhapontin	1.00286	0.919613
179	19912-61-9	Furanodiene	1.05758	0.938876
180	1354-84-3	Bullatine A	1.02049	0.965252
181	37079-84-8	OsMundacetone	1.17927	0.973999
182	520-31-0	Tricetin	1.07865	0.984855
183	32383-76-9	Medicarpin	0.957833	0.979444
184	5041-67-8	Juglanin	0.940737	0.77538
185	52617-37-5	Ponicidin	0.665657	0.160093
186	77012-31-8	Dehydropachymic acid	0.939526	0.885546
187	6877-32-3	Corynoxine	0.845701	0.848926
188	88122-52-5	Notoginsenoside Fc	0.961804	0.883947
189	55916-52-4	Pennogenin 3-O-beta-chacotrioside	0.120478	0.0864105
190	153355-70-5	Ginkgolide K	0.918593	0.929585
191	19885-10-0	Alisol A	0.905065	0.811524
192	485-61-0	Graveoline	1.0172	0.970255
193	70553-76-3	Daurisoline	0.791048	0.429398
194	84692-91-1	Arglabin	0.317348	0.236191
195	94805-82-0	Glycycoumarin	1.13714	0.806589
196	19103-54-9	Salvigenin	0.981323	0.779635
197	13005-09-9	Dehydrocorydaline nitrate	0.969342	0.671987
198	51330-27-9	Soyasaponin Bb	0.998149	0.843855
199	99-32-1	Chelidonic acid	0.947804	0.876868
200	31721-94-5	5,7-Dihydroxychromone	0.929766	0.899057
201	73166-28-6	Effusol	0.908901	0.990743
202	117-02-2	Rubiadin	0.960188	0.975904
203	139051-27-7	anemarsaponin B	0.924853	0.922574
204	33627-41-7	Inulicin	0.933603	0.914236
205	4460-86-0	Asarylaldehyde	1.02487	0.857775
206	6812-81-3	Roburic acid	1.01114	0.835653
207	107534-93-0	Anwuligan	1.00764	0.816493
208	24393-56-4	Ethyl 4-methoxycinnamate	0.947871	0.845115
209	26091-79-2	Byakangelicol	0.999966	0.840044
210	27113-22-0	6-paradol	0.916238	0.852738
211	102036-28-2	Protosappanin A	0.961535	0.967226
212	71835-85-3	Caffeic Acid 3-Methyl Phenethyl Ester	1.20236	0.957833
213	483-66-9	sphondin	0.913478	0.847701
214	11027-63-7	Agnuside	0.951573	0.915904
215	65497-07-6	Esculentoside A	1.00616	0.895416
216	546-97-4	Columbin	0.95891	0.890855
217	80681-45-4	Cimifugin beta-D-glucopyranoside	0.910315	0.882313
218	67909-49-3	Dehydroevodiamine	0.957025	0.876799
219	102-37-4	ETHYL CAFFEATE	0.885209	0.657421
220	29080-58-8	5-Hydroxy-3',4',7-trimethoxyflavone	0.956823	0.914883
221	144506-15-0	Licochalcone D	0.831701	0.101725
222	25368-11-0	Asperulosidic acid	1.1016	1.0164
223	24577-90-0	Rubrofusarin-6-O-beta-D-gentiobioside	1.03113	0.993398
224	119425-90-0	Loureirin B	0.785933	0.951741
225	31008-18-1	magnolin	1.03362	0.921757
226	24502-79-2	Dimethylacrylshikonin	0.192967	0.12708
227	630-94-4	Corynoxeine	0.903786	0.95072
228	139726-35-5	Tenuifoliside A	1.01955	0.971378
229	88930-15-8	Mogrol	1.00294	1.01286
230	490-78-8	2-5-dihydroxyacetophenone	0.944151	0.978378
231	21187-73-5	Gardenin A	0.926621	0.928701
232	73340-41-7	3-Hydroxy-9,10-dimethoxyptercarpan	0.998323	0.906324
233	131189-57-6	Cornuside	0.921242	0.913334
234	66663-90-9	Platycodin D2	0.737651	0.901792
235	776-86-3	Isoscopoletin	0.941999	0.951185
236	65995-64-4	Punicalin	0.996867	0.93858
237	80321-69-3	Gypenoside XVII	0.919849	0.991585
238	53963-43-2	Ginsenoside F1	1.05743	1.04519
239	470-67-7	1,4-Cineole	1.07154	1.01481
240	69884-00-0	Pseudoginsenoside F11	0.930924	0.947255
241	80321-63-7	Gynostemma Extract	0.968642	0.914043
242	22688-79-5	Miquelianin	0.881245	0.886885
243	81907-61-1	Ganoderic acid B	0.893333	0.874138
244	17990-42-0	Oleanonic Acid	0.833655	0.894073
245	2798-25-6	Bellidifolin	0.947378	0.838306
246	80930-74-1	Zingibroside R1	1.11831	0.916698
247	123748-68-5	Escin IA;Aescin IA	1.03136	0.973775
248	4192-90-9	Trilobatin	1.03212	1.00738
249	73263-62-4	5-O-Caffeoylshikimic acid	1.05452	0.97983
250	57701-86-7	Kansuinine A	0.968009	0.986026
251	14965-20-9	Chrysosplenol D	0.516154	0.12775
252	509-80-8	Mitraphylline	0.953644	0.874528
253	21080-31-9	Angoline	0.114609	0.0696818
254	108524-94-3	Ilexgenin A	0.880739	0.852434
255	88901-37-5	Mogroside IIIe	0.90118	0.856045
256	88901-38-6	Mogroside IIe	0.951112	0.885398
257	29550-13-8	Negletein	0.934152	0.89949
258	79595-97-4	norbergenin	0.991362	0.997781
259	39432-56-9	Eleutheroside E	1.02731	1.00869
260	509-20-6	Aconine	0.944974	0.92077
261	42895-58-9	14-Deoxy-11,12-didehydroandrographolide	0.899915	0.869111
262	29307-03-7	Deoxyelephantopin	0.320666	0.136779
263	108853-14-1	Dendrophenol	0.345727	0.172788
264	18385-59-6	Epoxyazadiradione	0.211309	0.413275
265	2284-31-3	Pratensein	0.821061	0.677698
266	630-04-6	Hentriacontane	0.933013	0.88777
267	581-31-7	Suberosin	0.911939	0.936455
268	80651-76-9	Sanggenone C	0.956745	1.01428
269	17680-84-1	HOMOPLANTAGININ	1.01623	1.01046
270	652-78-8	Gossypin	0.911179	0.922434
271	520-28-5	Tectochrysin	0.950543	0.882884
272	58115-31-4	Aurantiamide	0.869854	0.875838
273	39011-92-2	Nuezhenide	0.88808	0.886814
274	19950-55-1	Veraguensin	0.820302	0.755453
275	484-76-4	Okanin	0.967123	0.77089
276	23451-01-6	Physcion 8-O-β-D-glucopyranoside	0.794671	0.827684
277	6807-83-6	Trifolirhizin	0.936304	0.965242
278	11023-94-2	Nothofagin	0.9239	1.01878
279	79233-15-1	Deoxyandrographolide	1.03509	0.954726
280	64657-21-2	Isoforskolin	0.867639	0.903066
281	482-39-3	Afzelin	0.932253	0.95855
282	33390-42-0	Gartanin	0.388697	0.87166
283	139891-98-8	3,6'-Disinapoyl sucrose	0.867956	0.756621
284	114902-16-8	Ciwujianoside B	0.895801	0.939323
285	639-14-5	Gypsogenin	0.936177	1.02076
286	19202-36-9	Hinokiflavone	0.284932	0.129774
287	905954-17-8	Psoralenoside	1.01203	1.00423
288	140369-76-2	Heteroclitin D	0.927494	0.96239
289	33676-00-5	Hypophyllanthin	0.998918	0.947765
290	483-15-8	Dihydroberberine	1.0226	0.888228
291	55481-88-4	Mollugin	0.29098	0.2583
292	1394-48-5	Guanfu base A	0.934369	0.958573
293	603-56-5	Chrysosptertin B	0.830352	0.847455
294	50906-56-4	Arteannuin B	0.610223	0.732949
295	85031-59-0	DihydroarteMisinic acid	1.02183	1.0266
296	30557-81-4	Bisabolangelone	1.12331	1.1079
297	128988-55-6	Maohuoside A	0.92673	0.944304
298	120926-46-7	Isoliquiritin apioside	0.927303	0.916908
299	29741-09-1	Apigenin-7-glucuronide	1.00325	0.861439
300	27409-30-9	Picroside I	0.929149	0.887051
301	115841-09-3	Salvianolic Acid C	1.01782	0.880702
302	19431-84-6	Curcumenol	0.965179	0.898573
303	84954-92-7	Rosavin	0.957158	0.935279
304	855-96-9	Eupatorin	0.587561	0.380155
305	23434-88-0	TETRAHYDROPIPERINE	1.03106	0.994245
306	572-32-7	Ayanin	0.944745	0.837467
307	487-06-9	Citropten	1.00013	0.91805
308	17092-92-1	Dihydroactinidiolide	0.945827	0.886124
309	61371-55-9	griffonilide	0.989051	0.874316
310	42438-89-1	Pinostilbene	0.96085	0.485779
311	321661-62-5	Cytosporone B	1.00586	0.855196
312	104012-37-5	Tussilagone	1.15214	0.975196
313	174721-08-5	Ginsenoside Rh4	0.971609	0.902568
314	191729-43-8	Tenacissoside G	0.912789	0.966421
315	191729-45-0	Tenacissoside H	1.03087	1.0118
316	20086-06-0	Diosbulbin B	1.05379	0.997527
317	23313-21-5	Emodin-8-glucoside	1.00013	0.932782
318	23720-80-1	Nardosinone	0.960532	0.914269
319	34420-19-4	Lathyrol	1.14737	0.887301
320	34981-26-5	Kurarinone	1.03679	0.81717
321	38840-23-2	Emodin-1-O-β-D-glucopyranoside	0.994334	0.881272
322	40505-27-9	4'-Demethylpodophyllotoxin	0.368388	0.271819
323	478-08-0	Lucidin	0.942644	0.901034
324	5945-50-6	Monotropein	0.949456	0.948585
325	64849-39-4	Rubusoside	1.01636	0.988145
326	81740-07-0	Praeruptorin B	1.01566	1.00523
327	82597-74-8	Spirostan-3-ol	0.982558	0.946088
328	85999-40-2	Anemosapogenin	0.91037	0.737586
329	877822-41-8	Eupalinolide B	0.295754	0.162093
330	88105-29-7	Notoginsenoside Fe	0.900758	0.896932
331	115810-13-4	Tubeimoside III	0.601948	0.705482
332	64461-95-6	Picroside III	0.958813	0.905422
333	98474-74-9	Pseudoginsenoside RT1	1.02476	0.866433
334	94705-70-1	Gypenoside XLVI	1.00484	0.95975
335	88100-04-3	Notoginsenoside Fa	0.984086	0.95201
336	89590-95-4	mogroside IV	1.07531	1.04547
337	25274-27-5	Aristolone	1.03769	0.979013
338	84633-29-4	EURYCOMANONE	0.552295	0.864685
339	84745-94-8	Qingyangshengenin	1.00242	0.940702
340	87425-34-1	Liriopesides B	1.13629	0.845672
341	531-59-9	Herniarin	1.03934	0.908454
342	116183-66-5	Complanatoside	0.992488	0.945981
343	5162-01-6	beta, beta-dimethylacrylshikonin	1.06337	1.054
344	41093-60-1	steviolbioside	1.11471	0.962237
345	94356-22-6	Rhapontigenin 3'-O-glucoside	1.00282	1.00854
346	2365-40-4	Triacanthine	0.961975	1.02493
347	449733-84-0	Specneuzhenide	0.957611	0.953804
348	549-21-3	Oxyberberine	0.791781	0.836446
349	137551-38-3	Poricoic acid A	1.01905	0.945482
350	108238-41-1	3,6-Dihydroxyflavone	0.932177	0.261272
351	505-79-3	Iberverin	0.695025	0.504975
352	1178-24-1	3,3',4',5,6,7,8-heptamethoxyflavone	0.930609	0.89052
353	495-85-2	Methysticin	1.09405	1.05289
354	6327-93-1	Macrozamin	1.05041	0.994415
355	54260-72-9	13-Methylberberine	1.08239	0.734105
356	137551-39-4	Poricoic acid B	0.953861	0.87469
357	548-03-8	Protohypericin	0.804191	0.757887
358	1464-44-4	Phenyl-β-D-glucopyranoside	0.908926	0.805304
359	5304-71-2	Morellic acid	0.12594	0.073233
360	577-38-8	Flavanomarein	0.986931	0.242409
361	59653-37-1	Sarracenin	0.960202	0.940082
362	635-12-1	1,4-Anthraquinone	0.756324	0.599586
363	67968-40-5	Imperialine 3-β-D-glucoside	0.743369	1.03307
364	90985-77-6	Ginsenoside Ra3	1.03064	1.0105
365	531-58-8	Cichoriin	1.03657	0.93409
366	200125-11-7	N-trans-Sinapoyltyramine	0.930677	0.896364
367	88901-41-1	Mogroside IVa	0.983794	0.827902
368	63569-07-3	Microhelenin C	0.188536	0.130821
369	116384-24-8	Loureirin C	0.916767	0.835041
370	63335-24-0	Malabaricone B	0.953792	0.775308
371	86541-79-9	Astragenol	1.01543	0.889226
372	54383-28-7	Lirinidine	1.05021	0.989163
373	54848-30-5	Protogracillin	1.05369	1.04398
374	22327-82-8	Platycodigenin	1.04953	0.974183
375	30358-88-4	3'-​O-​Acetylhamaudol	0.595336	0.751859
376	389122-01-4	3,29-O-Dibenzoyloxykarounidiol	0.985908	0.906794
377	55750-85-1	Crocin-3	0.962929	0.887192
378	126239-77-8	Regaloside H	0.959179	0.852277
379	989-23-1	Deoxylimonin	0.940564	0.849872
380	521-45-9	Wushanicaritin	1.08819	0.8785
381	19685-10-0	10-Methoxycamptothecin	0.201082	0.0932056
382	130567-83-8	Mogroside III	0.967089	0.958538
383	185213-52-9	Scabertopin	0.853149	0.879277
384	117047-08-2	Puerarin-4'-O-β-D-glucopyranoside	1.01639	1.02086
385	15404-76-9	Fuscaxanthone C	1.04346	1.00007
386	17413-38-6	Aristolochic acid D	0.942064	0.919592
387	125265-68-1	Asiaticoside B	0.938519	0.919925
388	6752-90-5	Telekin	0.722913	0.736916
389	642-05-7	Alloimperatorin	0.902993	0.817583
390	4335-12-0	Toddaculin	0.927336	0.933277
391	158511-59-2	Eclalbasaponin I	0.981271	1.00407
392	32449-98-2	Khasianine	1.09426	1.01557
393	74991-91-6	9-Methoxycanthin-6-one	1.03275	0.846655
394	488-44-8	Allitol	1.06289	1.06879
395	2179-60-4	Methyl propyl disulfide	1.02082	1.02215
396	90332-63-1	7-Xylosyl-10-deacetyltaxol	0.318772	0.199282
397	57103-68-1	Maytansinol	0.35382	0.172393
398	498-45-3	Scopine	1.00841	0.963568
399	31008-19-2	Fargesin	0.964429	0.892333
400	5875-49-0	Meranzin hydrate	0.925246	1.02557
401	4707-47-5	Atraric acid	0.929396	0.975849
402	981-15-7	Ailanthone	0.172929	0.0916573
403	15121-94-5	Primin	0.936274	0.997358
404	469-32-9	Hamamelitannin	0.907396	0.900925
405	3568-90-9	Deoxylapachol	0.820704	0.834739
406	90-24-4	Xanthoxyline	0.889432	0.896792
407	105748-59-2	Brassinin	0.920755	0.872676
408	42123-27-3	Tetradehydropodophyllotoxin	0.701154	0.755648
409	553-19-5	Xanthyletin	0.930476	0.904955
410	20675-51-8	Cannabichromene	1.027	1.04034
411	3371-85-5	Voacamine	0.647888	0.646852
412	264624-38-6	23-epi-26-Deoxyactein	0.978853	0.963893
413	17817-31-1	6,7,4'-Trihydroxyisoflavone	0.872264	0.739796
414	19083-00-2	Gracillin	0.105338	0.0705213
415	39262-14-1	Ginsenoside C-K	0.876414	0.883481
416	989-30-0	3-Epiursolic acid	0.835086	0.829286
417	56121-42-7	Aurantiamide acetate	0.904383	0.815534
418	33464-71-0	Tracheloside	0.931442	0.807269
419	58436-28-5	Dihydroresveratrol	1.00318	0.944349
420	63644-62-2	coniferyl ferulate	1.01717	0.96291
421	480-81-9	Seneciphylline	0.952476	0.892152
422	28808-62-0	Fraxinellone	0.904724	0.842157
423	155683-00-4	Notoginsenoside Ft1	0.896481	0.70816
424	102841-42-9	Mulberroside A	0.942414	0.798361
425	38226-86-7	Anhydroicaritin	0.980388	0.767639
426	66656-92-6	Esculentoside H	0.925473	0.820818
427	84709-25-1	d-Epigalbacin	0.970781	0.567862
428	41743-73-1	Irisflorentin	0.920414	0.817803
429	88901-44-4	Mogroside IIA1	0.973339	0.841446
430	2219-31-0	L-Canavanine sulfate	0.95475	0.912678
431	80418-25-3	Notoginsenoside R2	0.943721	0.9308
432	66069-55-4	Tigloylgomisin H	0.898016	0.873218
433	115473-63-7	Rupestonic acid	0.921835	0.85469
434	24449-39-6	Tectol	0.330339	0.1321
435	1862-41-5	(-)-Anonaine	0.39037	0.164753
436	973-67-1	5,6,7-TRIMETHOXYFLAVONE	0.837815	0.784507
437	82209-74-3	Andrograpanin	0.911205	0.855536
438	23643-61-0	Ardisiacrispin A	0.210846	0.861261
439	1036-49-3	Isookanin	0.960605	0.618365
440	52589-11-4	Phellamurin	0.959752	0.87
441	443683-76-9	Alisol F 24-acetate	0.869081	0.935068
442	6601-66-7	6-Demethoxytangeretin	0.925758	0.91549
443	6468-55-9	Demethylwedelolactone	0.912	0.876266
444	66056-22-2	Angeloylgomisin H	0.889205	0.848559
445	1721-58-0	3-Oxoolean-12-en-28-oic acid methyl ester	0.92644	0.87193
446	38691-95-1	Groenlandicine	0.912512	0.883142
447	19275-46-8	3-Isomangostin	0.973111	0.805541
448	95258-14-3	Yadanziolide A	0.377295	0.149951
449	105454-04-4	7-Epitaxol	0.315275	0.225214
450	477-49-6	Podophyllotoxone	0.294185	0.165905
451	78432-77-6	Deacetyltaxol	0.259451	0.166413
452	6093-68-1	6-Hydroxycoumarin	0.937639	0.901433
453	6035-49-0	Dimethylfraxetin	0.953215	0.92118
454	145459-19-4	Heterophyllin B	0.985674	0.925312
455	13850-16-3	Tormentic acid	0.958899	1.03692
456	33228-65-8	Glucosyringic acid	0.938548	0.951665
457	6750-30-7	Arnidiol	0.192837	0.317559
458	877822-40-7	Eupalinolide A	1.00957	1.07797
459	107912-97-0	Sibiricose A5	0.956158	0.935758
460	139726-36-6	Tenuifoliside B	0.971392	0.991944
461	957-66-4	Isolinderalactone	1.00756	1.00726
462	484-14-0	Osthenol	0.943683	0.965779
463	55366-56-8	Hibifolin	0.984996	0.987304
464	62201-71-2	12-O-Methylcarnosic acid	0.937665	1.00026
465	7518-22-1	Chikusetsusaponin IV	1.03038	0.986197
466	2174-59-6	5-DEMETHYLNOBILETIN	0.978915	0.934401
467	32602-81-6	Kaempferol 3-neohesperidoside	1.03803	1.03457
468	84676-89-1	Astragaloside II	0.978163	1.02693
469	111047-30-4	Ginkgolic acid C17:1	1.0075	0.974489
470	136656-07-0	Timosaponin BII	0.92707	0.895563
471	2150-11-0	3′,4′,7-Trihydroxyflavone	0.991077	0.952714
472	474-58-8	Sitogluside	0.969825	1.00505
473	68573-24-0	N-(p-Coumaroyl) serotonin	0.981297	0.9953
474	548-76-5	Irigenin	0.910582	1.03639
475	73069-27-9	Praeruptorin A	1.00186	1.02257
476	642-38-6	L-quebrachitol	1.068	1.0743
477	883715-23-9	N-3-methoxylBenzyllinolenicamide	1.09872	0.931867
478	52659-56-0	Kirenol	1.00048	0.975131
479	775351-88-7	Corylifol A	1.11589	0.771124
480	569-77-7	Purpurogallin	0.977661	0.980129
481	469-59-0	Jervine	1.15225	0.918516
482	26904-64-3	Oxysophocarpine	0.960171	0.975417
483	53936-56-4	Deoxyarbutin	1.00117	0.801073
484	30861-27-9	Aloesin	0.986814	0.978808
485	2380-78-1	Homovanillyl alcohol	1.03603	0.983056
486	17912-87-7	Myricetrin	1.0386	1.01468
487	1197-09-7	3',4'-Dihydroxyacetophenone	1.09038	0.940648
488	2657-25-2	4'-Hydroxychalcone	0.496824	0.843802
489	959-23-9	4'-Methoxychalcone	0.626343	0.747457
490	117-78-2	ANTHRAQUINONE-2-CARBOXYLIC ACID	0.979291	0.920122
491	1986-81-8	Nicotinamide-N-oxide	1.02386	0.9505
492	23599-69-1	Norisoboldine	0.986563	0.843945
493	475-80-9	Aristolochic acid B	0.998036	1.00023
494	105471-98-5	Calceolarioside B	0.991704	1.02889
495	76948-72-6	Cleomiscosin A	1.01521	1.04456
496	2196-14-7	7,4'-Dihydroxyflavone	1.03433	1.01283
497	3384-24-5	9-hydroxy Stearic Acid	1.00261	0.968741
498	59870-65-4	Glabrol	0.966878	0.223784
499	480-37-5	Pinostrobin	0.975655	0.994657
500	67884-30-4	Gigantol	0.871526	0.97738
