# Supplementary material for: Xanthatin Targets CISD1 to Drive Ferroptosis and Mitophagy as a Dual Anticancer Strategy in Triple‐Negative Breast Cancer
Source: Adv Sci (Weinh). 2026 Feb 6;13(21):e20051. doi: 10.1002/advs.202520051 (PMC13073315; doi:10.1002/advs.202520051)
Supplement: Supplementary file 3 — Supporting File 3: advs74250‐sup‐0003‐Supplementary Table S2.xlsx. [file ADVS-13-e20051-s002.xlsx]

## Sheet: Sheet1
Supplementary Table S2: Differentially expressed genes in MDA-MB-231 cells treated with Xanthatin for 48 h by RNA sequencing
Gene Symbol	Xanthatin_1	Xanthatin_2	Xanthatin_3	DMSO_1	DMSO_2	DMSO_3	log2FoldChange	padj	Up/Down
FTH1	5715.88	5467.46	5557.09	2188	2156.84	2104.97	1.46289	5.94135e-286	Up
FTL	7247.83	6767.54	6782.74	2681.49	2437.27	2323.92	1.55376	1.64551e-227	Up
ANKRD1	424.65	444.79	441.63	180.74	194.51	189.19	1.29145	1.02009e-152	Up
HMOX1	46.23	44.14	50.11	7.91	7.11	6.99	2.70822	3.9205e-143	Up
AKR1C1	55.35	56.92	58.07	12.63	12.29	14.58	2.25048	6.07337e-125	Up
SERPINE1	111.82	108.5	106.68	54.18	50.87	51.56	1.13985	9.5776e-123	Up
TXNRD1	449.27	457.04	480.11	185.97	196.1	205.08	1.26313	2.27642e-116	Up
SLC3A2	365.49	321.73	366.09	160.59	135.11	153.64	1.25375	2.6571e-112	Up
NQO1	460.25	463.36	472.97	221.39	246.58	250.31	1.01782	2.91925e-97	Up
COL13A1	14.32	14.94	15.53	55.17	56.95	53.82	-1.6584	1.71325e-95	Down
SRXN1	220.12	222.37	245.5	89.75	101.26	100.62	1.31518	2.68195e-95	Up
novel275	20.46	19.36	22.93	3.31	3.54	4.6	2.52969	2.48569e-87	Up
LTBP1	11.06	8.65	11.5	26.13	27.5	25.65	-1.36628	4.9464e-86	Down
THBS1	42.9	43.01	47.49	18.71	19.91	19.84	1.18756	5.53973e-83	Up
H2BC12	341.47	272.59	278.5	94.72	74.11	76.98	1.92173	9.09696e-77	Up
ALAS1	64.9	64.61	67.19	32.14	29.81	30.58	1.13656	1.44652e-72	Up
TNC	3.23	2.86	2.97	11.91	9.74	10.44	-1.71506	1.02962e-71	Down
COL6A3	14.5	14.65	14.98	33.02	35.39	33.8	-1.1636	8.04491e-68	Down
PTGR1	87.37	91.08	98.75	33.99	38.88	39.47	1.40863	4.93983e-64	Up
SQSTM1	547.77	439.82	488.29	267.96	220.87	224.87	1.03707	1.92125e-61	Up
PPP1R15A	90.54	83.78	90.39	45.48	44.53	48.56	1.00641	5.32654e-60	Up
TRIM16L	59.22	53.19	63.52	21.36	20.26	22.83	1.45044	2.51102e-59	Up
LUCAT1	33.31	35.77	38.08	15.45	14.85	15.77	1.29257	3.7495e-59	Up
RAB27B	4.78	4.84	4.9	11.52	12.12	11.29	-1.23536	2.03343e-54	Down
SRGN	33.02	34.72	34.27	10.8	11.19	11.22	1.70552	2.03343e-54	Up
H1-0	69.01	65.92	52.84	162.64	146.71	140.56	-1.18411	4.87007e-52	Down
PDRG1	55.5	54.17	57.65	27.06	29.49	28.24	1.05683	4.96888e-51	Up
ADM	21.07	18.42	22.06	4.65	4.39	4.88	2.12227	6.38033e-51	Up
SLC7A11	36.55	38.43	38.82	17.66	20.47	21.02	1.00384	1.76688e-49	Up
SLCO4A1	3.42	2.54	3.44	14.75	12.73	13.05	-2.13375	4.94025e-49	Down
VEGFA	24.2	22.78	21.19	47.31	45.81	44.9	-1.098	3.17351e-47	Down
GLA	46.32	46.96	51.61	23.93	24.88	23.94	1.12704	9.43159e-46	Up
DDIT4	16.93	14.37	13.23	47.33	41.61	37.71	-1.43758	3.14827e-45	Down
CDH11	6.31	5.46	4.37	15.38	16.9	14.07	-1.40976	3.53118e-45	Down
TRIB2	5.79	8.4	7.5	16.36	17.21	17.77	-1.2734	1.70016e-40	Down
ADAM19	4.57	4.63	4.17	9.84	9.6	9.9	-1.08368	3.90685e-39	Down
DNAJC2	63.06	58.44	68.79	31.7	33.19	37	1.00856	1.89112e-38	Up
EGR1	13.07	12.25	15.55	5.04	4.66	5.4	1.51398	4.92311e-38	Up
ENO2	12.7	12.82	13.7	31.92	31.29	27.2	-1.18112	6.43733e-38	Down
GABARAPL1	37.34	39.43	37.05	14.2	16.38	15.73	1.2427	1.21302e-37	Up
MALL	9.33	8.75	7.28	26.11	24.3	20.26	-1.40909	5.30859e-36	Down
PLXND1	17.29	17.53	15.96	36.81	33.41	32.59	-1.09043	1.64292e-35	Down
APOL6	2.8	3.23	2.94	6.41	6.44	6.63	-1.04003	6.38592e-35	Down
MAP3K14	19.49	16.4	17.35	10.22	8.37	8.6	1.09413	7.37217e-35	Up
COL5A1	3.8	3.23	2.91	9.22	7.99	7.96	-1.23129	9.41608e-35	Down
CYP4V2	3.31	3.25	3.11	7.54	8.54	7.28	-1.27122	2.38787e-34	Down
ARPIN	2.19	3	2.41	6.41	5.45	5.37	-1.41297	7.49613e-33	Down
H2BC5	49.76	51.77	50.1	18.32	17.63	16.53	1.59776	2.12482e-32	Up
NFKBIB	25.53	23.19	23.78	13.35	11.95	12.3	1.05155	1.21756e-29	Up
NMNAT2	2.42	3.23	2.83	6.78	6.01	5.74	-1.37472	1.76335e-28	Down
SYNE3	1.05	1.17	1	2.73	2.18	2.14	-1.41946	2.30059e-28	Down
CCDC9B	5.67	5.2	4.59	12.45	11.78	11.39	-1.08992	9.17822e-28	Down
OBSL1	5.76	6.21	6.5	16.08	14.86	14.29	-1.20079	1.53649e-27	Down
CAVIN3	41.18	34.11	31.26	92.82	74.51	76.34	-1.13748	2.41944e-27	Down
CEMIP	0.6	1.48	1.99	3.44	3.59	2.58	-2.069	4.55332e-27	Down
EPHB2	5.28	4.51	4.87	10.92	9.95	10.45	-1.0456	1.85252e-25	Down
SHC3	1.15	1.42	1.19	2.56	2.74	2.54	-1.14469	2.04277e-25	Down
ADCY6	2.5	2.85	3.01	6.06	6.5	6.41	-1.12698	2.05791e-25	Down
ACOX2	16.43	13.04	11.41	33.44	34.39	36.34	-1.2851	2.21612e-24	Down
ABCA2	4.28	1.89	2.65	5.43	5.81	5.03	-1.36971	2.69787e-23	Down
ATF3	10.62	10.38	13.55	3.56	4.2	4.72	1.65384	3.17729e-23	Up
VLDLR	4.43	5.12	3.7	10.25	10.98	10.47	-1.16675	3.20152e-23	Down
CDH4	2.85	2.64	2.76	5.3	5.66	5.54	-1.03747	4.94841e-23	Down
CGNL1	1.07	1.02	1.02	2.72	2.61	2.73	-1.42007	5.36935e-23	Down
PCED1A	10.17	9.54	8.04	22.81	19.6	18.73	-1.30818	9.4841e-23	Down
TMEM250	5.66	4.26	4.57	13.01	11.63	10.49	-1.21663	2.23069e-22	Down
HIF1A-AS3	14.42	16.76	14.33	6.7	6.31	5.97	1.28141	2.34017e-22	Up
SPTLC3	4.1	2.96	4.66	7.46	6.91	8.39	-1.38847	3.74781e-22	Down
PTX3	7.42	9.1	6.82	18.56	20.03	19.54	-1.21783	7.32371e-22	Down
C22orf46P	2.67	2.87	2.49	6.68	6.38	6.2	-1.12911	1.24378e-21	Down
MAMLD1	3.35	3.32	2.89	6.83	7.68	6.82	-1.10825	2.27942e-21	Down
SPANXA2	99.83	110.97	106.09	40.72	42.03	48.29	1.31728	4.33852e-21	Up
GADD45B	45.28	35.76	37.77	20.48	18.58	17.83	1.067	5.34499e-21	Up
GBP2	5.64	5.13	5.96	12.06	11.6	13.27	-1.13738	8.26283e-21	Down
EML6	2.02	1.75	2.4	4.18	6	4.6	-1.21841	1.76325e-20	Down
ZNF699	4.06	3.96	5.2	2.22	2.06	2.28	1.15112	3.86788e-20	Up
TRIOBP	5.92	7.01	5.3	14.5	13.46	11.85	-1.07787	4.46449e-20	Down
CCN3	7.28	6.41	5.4	13.99	13.77	13.79	-1.05922	5.57256e-20	Down
H4C8	9.26	10.66	14.48	3.29	2.94	2.68	2.06894	6.83313e-20	Up
H6PD	1.38	0.93	1.17	3.19	3.09	2.81	-1.40314	7.95009e-20	Down
GADD45A	29.73	26.85	27.25	13.96	13.87	14.82	1.02981	1.06704e-19	Up
TOX2	6.69	6.57	6.22	15.64	14.99	13.2	-1.04569	1.06704e-19	Down
CACNA2D4	11.74	13.15	9.16	23.92	22.54	19.91	-1.02295	1.18462e-19	Down
PDE7B	1.39	1.71	1.21	3.83	4.16	3.45	-1.37515	1.45298e-19	Down
AKR1C2	30.63	29.43	30.3	13.57	13.72	16	1.11458	2.10708e-19	Up
FOXQ1	3.37	2.9	2.19	9.71	7.57	7.56	-1.47656	5.11403e-19	Down
SH3TC2	1.91	2.09	1.14	3.9	3.71	3.8	-1.22406	2.19993e-18	Down
OSGIN1	9.85	6.47	8.21	2.95	1.45	2.2	1.8835	2.819e-18	Up
GATA2	12.5	11.92	14.69	6.49	6.49	6.52	1.04499	3.25066e-18	Up
LRATD2	3.35	4.79	3.46	8.48	7.43	8.25	-1.09224	7.28766e-18	Down
HDAC9	3.61	3.94	3.75	1.23	1.43	1.69	1.4491	1.00511e-17	Up
novel314	0.61	0.72	0.63	1.83	1.9	1.95	-1.45337	1.61878e-17	Down
PAQR4	3.51	3.19	2.45	8.68	8.8	7.1	-1.39257	2.31486e-17	Down
ENSG00000280071	7.28	6.21	5.56	17.72	15.75	13.74	-1.23437	3.32272e-17	Down
novel130	4.05	3.41	2.7	8.56	8.01	7.58	-1.15267	3.47182e-17	Down
FZD4	1.08	1.16	1	2.59	2.84	2.39	-1.19152	3.02228e-16	Down
ENSG00000290032	181.55	192.5	217.28	64.7	68.35	68.33	1.56668	1.23611e-15	Up
TMEM63A	6.23	5.73	3.83	14.07	12.11	10.96	-1.05072	2.20876e-15	Down
SREBF1	7.99	7.9	7.15	17.67	16.79	15.16	-1.15545	3.19163e-15	Down
TK2	3.45	2.95	2.43	4.59	5.29	7.61	-1.5733	1.26117e-14	Down
ZBTB12	3.34	2.43	2.52	7.57	6.14	6.6	-1.21298	1.4017e-14	Down
PAN2	6.07	5.56	5.68	11.41	10.28	12.96	-1.00969	2.53459e-14	Down
ENSG00000272622	1.82	1.85	2.02	3.87	3.73	3.31	-1.03028	1.42878e-13	Down
SNPH	1.14	0.76	0.82	2.98	2.32	2.48	-1.45447	2.30504e-13	Down
HR	3.51	2.05	2.36	6.98	4.53	6.79	-1.1034	3.09663e-13	Down
RPS6KA2	1.43	1.47	2.93	3.33	3.5	2.48	-1.22654	5.24309e-13	Down
CREB3L1	4.43	3.58	3.43	8.95	9.41	8.31	-1.04036	5.61448e-13	Down
SLCO4A1-AS1	2.64	1.45	1.44	12.36	8.37	8.66	-2.14062	5.82194e-13	Down
MYOM3	1.83	2.33	1.89	4.08	4.37	3.4	-1.04708	6.23065e-13	Down
ZFAND2A	26.65	26.18	27.82	15.63	13.2	15.35	1.00686	6.83175e-13	Up
ADGRG1	4.4	3.75	3.55	9.54	7.36	7.71	-1.1755	6.91217e-13	Down
KIFC2	2.06	2.02	1.69	5.12	5.26	4.78	-1.51241	1.30559e-12	Down
MTMR11	3.55	5.08	4.02	9.95	10.16	9.04	-1.09251	1.72374e-12	Down
VASH1	0.71	0.5	0.72	1.6	1.86	1.2	-1.71876	1.85209e-12	Down
TMCC3	1.85	1.53	2.67	3.16	3.42	3.01	-1.06094	2.31541e-12	Down
SHISAL1	0.31	0.43	0.36	1.37	1.11	1.14	-1.65067	3.73275e-12	Down
GGT5	3.05	3.6	3.46	7.78	6.71	6.18	-1.40272	4.42232e-12	Down
MUC5AC	4.03	3.59	3.57	11.51	9.07	7.65	-1.25485	4.42542e-12	Down
FOS	3.34	3.58	4.35	1.28	1.15	1.22	1.68464	6.75335e-12	Up
SH3RF3	1.84	1.56	1.62	3.75	3.32	3.56	-1.00577	8.26393e-12	Down
AADACP1	4.18	3.4	4.11	0.64	0.95	0.8	2.35923	8.84648e-12	Up
HEXD	3.28	3.01	2.15	9.07	7.84	7.33	-1.50557	9.76202e-12	Down
PPP1R35	12.3	12.1	9.64	27.64	21.85	24.27	-1.03988	1.12605e-11	Down
H4C14	10.75	9.31	11.09	3.65	3.33	2.69	1.97878	1.89004e-11	Up
ITGB4	14.94	13.77	10.11	54.07	40.4	32.35	-1.66323	2.32548e-11	Down
ACAP3	4.53	3.75	4.66	9.44	6.88	7.65	-1.02862	2.96164e-11	Down
LINC02416	3.25	4.17	3.2	7.62	8.31	8.17	-1.12573	3.03732e-11	Down
SULT1C2	1.05	0.62	1.41	3.1	3.86	5.4	-1.78315	3.10049e-11	Down
AKR1B10	5.97	5.78	5.38	1.26	1.67	2.19	1.83731	3.65478e-11	Up
H2BC11	10.93	8.55	14.41	2.93	3.61	3.05	1.64444	4.57245e-11	Up
PPP1R3E	2.77	3.09	2.25	5.66	6.81	6.7	-1.24377	5.04625e-11	Down
PTGS2	1.09	1.47	1.46	2.89	2.92	3.65	-1.17656	6.414e-11	Down
ADAMTS15	1.13	1.12	0.94	2.77	2.32	2.19	-1.10673	7.14365e-11	Down
NPDC1	2.94	2.59	3.45	10.81	9.56	5.99	-1.14221	7.28868e-11	Down
IGIP	0.51	0.58	0.59	1.9	1.99	1.89	-1.69933	7.52688e-11	Down
ANO8	1.33	1.03	0.87	3.34	2.58	2.2	-1.35401	9.87978e-11	Down
DNM1	3.07	2	2.39	5.06	5.39	5.05	-1.03168	1.19384e-10	Down
MAMDC4	0.41	0.43	0.29	1.68	2.11	1.3	-2.04748	1.41825e-10	Down
IGFBP1	1.96	2.4	1.72	5.44	6.66	6.03	-1.50064	1.46864e-10	Down
ABCA8	0.78	0.43	0.63	1.26	1.4	1.67	-1.86031	1.59767e-10	Down
FAM83A	1.12	1.03	0.79	2.7	2.41	2.75	-1.34486	1.59767e-10	Down
ACTMAP	2.55	2.11	2.78	6	5.55	4.36	-1.103	1.61844e-10	Down
GALNT6	0.97	1.31	1.62	3.18	2.41	2.92	-1.37493	1.99577e-10	Down
NAT14	8.86	7.41	6.57	17.81	13.81	14.33	-1.02761	3.54764e-10	Down
PFKFB4	2.03	2.61	1.8	6.17	5.62	5.64	-1.12215	3.80489e-10	Down
SLC1A4	0.9	0.92	0.93	2.03	2.62	2.04	-1.36082	4.14004e-10	Down
RSC1A1	1.73	0.79	1.56	0	0	0	8.26962	4.14004e-10	Up
H2AC18	29.96	26.07	24.71	11.83	11.53	11.24	1.28057	4.5946e-10	Up
CAMK2N1	3.96	3.09	4.26	7.16	7.98	5.99	-1.03197	4.91999e-10	Down
LRRC45	4.1	3.02	3.85	8.36	7.24	6.32	-1.03607	5.13272e-10	Down
NMRAL2P	3.39	3.6	4.37	1.25	0.68	1.59	2.03097	7.33868e-10	Up
FOSB	1.3	1.19	1.64	0.39	0.31	0.69	1.99556	8.34316e-10	Up
SNTB1	1.29	1.18	1.12	2.38	2.89	2.74	-1.07007	1.57471e-09	Down
SPOCD1	1.68	1.52	1.29	3.15	3.44	4.12	-1.4303	1.64838e-09	Down
PTK2B	0.22	0.61	0.49	1.59	1.72	1.04	-1.996	2.12998e-09	Down
THEM6	4.17	3.85	3.18	9.02	7.32	7.79	-1.03567	3.10491e-09	Down
FZD8	1.25	1.39	1.23	3.23	2.53	3.05	-1.10952	3.12475e-09	Down
ATP8B3	2.07	2.68	1.49	5.75	3.8	4.78	-1.20146	3.16595e-09	Down
ATG16L2	1.48	1.66	2.04	5.7	5.22	4.16	-1.42225	6.08632e-09	Down
KCNN4	4.57	3.64	2.73	8.5	7.59	8.33	-1.1444	6.43635e-09	Down
TCEA2	7.71	6.04	7.42	13.85	14.87	12.33	-1.00189	1.08574e-08	Down
EDA	0.91	0.66	0.89	1.84	1.91	1.88	-1.23527	1.09946e-08	Down
OAS2	0.74	0.68	0.69	2.15	2.39	1.93	-1.49734	1.2282e-08	Down
POU3F2	0.79	0.67	0.42	1.87	1.65	1.59	-1.36608	1.47264e-08	Down
SEMA6B	1.34	0.93	0.99	2.83	2.61	2.5	-1.49447	1.50557e-08	Down
HPGD	1.39	1.38	1.42	4.57	3.03	4.63	-1.41298	1.60283e-08	Down
SH3D21	2.04	2.93	1.75	4.95	4.98	4.3	-1.0674	1.78595e-08	Down
LINC02970	3.86	5.04	4.12	13.01	11.27	10.09	-1.25549	1.91617e-08	Down
LRP1	0.39	0.74	0.8	0.65	0.66	0.71	-1.33236	2.02942e-08	Down
ARHGEF4	1.83	1.41	1.12	2.5	2.53	2.7	-1.01172	2.04349e-08	Down
PPOX	2.1	1.68	2.19	4.79	5.47	4.71	-1.68917	2.04502e-08	Down
RHPN1	1	0.77	0.96	2.83	2.74	2.48	-1.39435	2.53495e-08	Down
MAML3	0.32	0.32	0.33	1.03	0.84	0.88	-1.42315	3.25984e-08	Down
SPANXB1	14.11	11.89	10.92	1.27	3.35	3.13	2.30009	3.31489e-08	Up
ENSG00000288928	1.85	2.12	1.86	0.45	0.45	0.47	2.17051	3.54447e-08	Up
TMEM198B	3.91	3.67	2.07	8.82	7.12	6.43	-1.0899	3.85125e-08	Down
novel151	2.42	2.13	2.05	4.73	5.73	5.71	-1.1882	4.33476e-08	Down
EME2	2.1	0.78	1.07	3.38	2.92	3.24	-1.04462	5.06793e-08	Down
TMEM129	2.5	2.21	1.95	5.22	5.28	3.89	-1.03294	5.20422e-08	Down
ZNF296	4.11	3.56	3.69	1.72	1.31	1.36	1.44718	5.77503e-08	Up
SLX1B	4.29	5.55	5.14	11.55	10.89	9.64	-1.07714	5.79731e-08	Down
ADM2	0.65	0.58	0.8	2.25	1.72	1.51	-1.35082	6.42726e-08	Down
RNF207	2.43	2.09	1.86	4.67	4.71	4.08	-1.09453	7.34421e-08	Down
ALDH1L2	0.75	0.49	0.25	0.78	0.95	1.28	-1.41973	7.54423e-08	Down
DHRS4L2	2.65	3.23	3.15	6.53	5.49	4.59	-1.03162	8.41592e-08	Down
HKDC1	1.71	1.53	1.16	0.27	0.19	0.57	2.60645	8.77513e-08	Up
COL17A1	1.38	1.05	0.75	3.42	2.66	3.11	-1.65628	9.77969e-08	Down
novel35	2.11	2.54	2.43	0.9	1.43	0.7	1.30217	1.00812e-07	Up
ZACN	0.19	0.05	0.59	4.4	1.92	1.69	-4.90008	1.03776e-07	Down
MAP2K6	0.17	0.82	0.23	1.31	2.02	1.32	-1.65396	1.04374e-07	Down
NRBP2	1.45	1.33	0.62	3.19	2.71	2.47	-1.34807	1.04887e-07	Down
NES	0.85	1.05	0.95	2.09	1.79	2.16	-1.00344	1.12081e-07	Down
CERS6-AS1	0	0.21	0	0.87	0.95	1.45	-6.18663	1.6181e-07	Down
IDUA	1.26	0.26	0.6	2.83	4.42	2.7	-2.25842	1.77265e-07	Down
BZW1P2	6.16	13.68	19.35	0.35	0	0	6.91425	2.31183e-07	Up
PITPNM3	0.5	0.57	0.33	1.28	0.92	1.21	-1.26528	2.38448e-07	Down
SIX5	1.02	0.71	0.55	2.49	1.76	2.09	-1.38401	4.14332e-07	Down
novel394	2.55	3.32	3.2	6.71	7.54	8.47	-1.15447	4.85998e-07	Down
CXCL11	1.22	1.19	0.93	3.57	3.7	3.26	-1.54808	6.33714e-07	Down
UCN2	1.65	1.01	1.07	3.6	3.45	4.08	-1.49538	9.92415e-07	Down
NCF2	1.77	1.92	1.7	3.7	3.99	3.62	-1.05672	1.0373e-06	Down
ARSA	0.6	0.68	0.48	2.25	1.49	1.25	-1.43541	1.08172e-06	Down
FAM167A	0.6	0.54	0.56	1.28	1.51	1.51	-1.30001	1.16345e-06	Down
PGGHG	2.04	2.28	1.87	5.35	4.58	2.98	-1.01383	1.196e-06	Down
RMI2	3.05	3.08	3.01	7.14	6.74	5.61	-1.0798	1.33345e-06	Down
SCRN2	4.26	2.49	2.84	8.57	9.1	5.85	-1.21455	1.6974e-06	Down
SLC6A9	0.66	0.73	0.82	1.98	1.87	2.44	-1.3645	1.80944e-06	Down
VSIG1	1.33	0.88	0.72	1.75	2.62	2.19	-1.31848	2.21535e-06	Down
MST1R	2.04	3.74	3.17	4.92	3.91	4.83	-1.01361	2.5516e-06	Down
PARP10	4	2.62	2.22	5.63	6.16	4.66	-1.04618	2.79553e-06	Down
novel448	1.28	2.04	1.13	5.63	4.42	5.45	-1.73409	3.22559e-06	Down
RALGPS1	0.65	0.22	0.44	1.36	1.39	1.44	-1.5688	3.89068e-06	Down
TRIM66	0.65	2.27	0.68	2.42	1.58	2.04	-1.0071	4.12888e-06	Down
MAP2	0.95	1.19	1.27	0.31	0.4	0.44	1.37027	4.32324e-06	Up
HSF4	4.76	2.74	3.7	8.58	8.13	5.51	-1.13612	4.46979e-06	Down
ABCA7	1.4	0.81	1.25	1.71	2.14	1.6	-1.29647	4.90189e-06	Down
SPEG	0.98	1.21	0.95	3.76	2.11	1.83	-1.49327	5.05335e-06	Down
PHYHD1	2.93	4.23	3.63	9.07	7.87	6.88	-1.04615	5.91898e-06	Down
CXCL10	3.09	2.86	3.95	6.59	7.24	8.27	-1.08748	5.92422e-06	Down
COMTD1	3.61	2.42	1.74	5.37	6.7	7.43	-1.52892	6.45473e-06	Down
ENSG00000289129	2.4	3.33	1.83	6.23	9.64	6.84	-1.22319	7.06883e-06	Down
DHX58	1.71	1.63	1.3	3.64	3.37	2.65	-1.31841	7.98798e-06	Down
LOXL1	1.08	1.28	2.89	4.62	3.1	3.91	-1.2735	8.22164e-06	Down
TMTC4	1.03	1.12	0.89	1.77	2.22	2.62	-1.12533	8.53672e-06	Down
CNIH3	1.11	1.31	1.08	2.88	2.14	2.78	-1.50012	8.5549e-06	Down
ZBTB47	0.71	0.31	0.55	1.3	1.04	1.18	-1.2206	1.02161e-05	Down
HTRA1	2.07	1.89	2.09	3.78	4.51	4.35	-1.10579	1.06104e-05	Down
ENSG00000223947	0.31	0.36	0.25	1.18	1.07	0.77	-1.64752	1.18729e-05	Down
NME3	6.79	4.06	4.83	11.96	11.48	10.39	-1.03357	1.3334e-05	Down
ZMIZ1-AS1	0.56	0.34	0.47	1.64	1.73	1.43	-1.70776	1.34393e-05	Down
STC1	0.39	0.68	0.6	1.54	1.49	1.21	-1.26354	1.36288e-05	Down
ZBTB20	0.51	0.99	0.55	0.23	0.49	0.31	1.02202	1.3687e-05	Up
novel175	2.19	2.26	2.28	3.86	4.79	5.16	-1.02603	1.46638e-05	Down
SPDEF	0.31	0.36	0.32	1.85	1.41	0.99	-2.04013	1.55047e-05	Down
LASTR	0.96	1.44	0.6	4.04	3.36	3.36	-1.99256	1.91247e-05	Down
C1QTNF6	0.57	0.46	0.7	1.52	1.1	1.32	-1.4146	2.00383e-05	Down
SOX21	0.16	0.2	0.16	1.06	0.75	0.58	-2.13697	2.35732e-05	Down
CRLF2	0.53	0.55	0.46	2.15	1.66	1.58	-1.87732	2.5487e-05	Down
CRLF2	0.53	0.55	0.46	2.15	1.66	1.58	-1.87732	2.5487e-05	Down
TMTC1	0.55	0.43	0.52	0.93	0.94	1.05	-1.18671	2.78137e-05	Down
FAM78A	1.08	1.17	1.1	2.95	1.99	2.37	-1.00665	3.05234e-05	Down
DISP2	0.54	0.36	0.68	1.88	1.86	2.16	-1.3508	3.16101e-05	Down
PDE2A	1.83	0.84	1.32	2.93	3.69	3.23	-1.21236	3.26628e-05	Down
SLITRK6	0.17	0.39	0.1	1.34	0.68	1.46	-1.8315	3.45598e-05	Down
RALGAPA1P1	0.42	0.45	0.21	0.12	0.04	0.1	2.11446	3.79733e-05	Up
APBB3	2.11	2.16	1.09	3.13	3.97	4.35	-1.21731	3.88267e-05	Down
RIMS3	0.65	0.37	0.46	0.78	0.76	0.74	-1.07444	3.98595e-05	Down
TMC8	1.08	1.11	0.64	3.21	1.8	1.75	-1.21695	5.45803e-05	Down
ABCA1	0.31	0.27	0.21	0.6	0.6	0.49	-1.08688	5.58231e-05	Down
ENSG00000187229	0.66	0.73	0.61	0.06	0.14	0.09	2.87715	6.25957e-05	Up
ENSG00000276517	1.48	1.6	1.4	0.72	0.71	0.69	1.16126	6.56473e-05	Up
HSPE1-MOB4	10.19	11.27	7.39	4.86	2.87	6.12	1.12224	6.87641e-05	Up
BCAM	1.89	1.26	2	4.36	2.74	2.92	-1.07461	7.19167e-05	Down
ENSG00000255031	3.97	2.98	2.03	8.57	7.88	6.51	-1.30185	8.06271e-05	Down
CAPN8	0.32	1.05	0.55	1.86	2.18	1.99	-1.71016	8.21247e-05	Down
EID3	0.89	1.46	1.96	0.25	0.42	0.33	2.16731	8.435e-05	Up
LINC00342	0.63	1.19	1.12	1.85	2.43	1.87	-1.14847	8.77519e-05	Down
ZNF20	6.65	5.42	5.01	2.02	2.49	4.16	1.1658	8.78412e-05	Up
novel178	0.53	0.37	0.97	1.72	1.91	1.57	-1.39355	9.85753e-05	Down
LTK	0.58	0.66	1.2	2.31	1.66	1.26	-1.2455	0.000106783	Down
MX2	0.9	0.7	1.42	4.05	1.46	2.63	-1.42671	0.000125901	Down
FHDC1	0.51	0.38	0.35	0.96	0.78	0.89	-1.00843	0.000135749	Down
KIF21B	0.09	0.08	0.05	0.25	0.26	0.29	-1.70519	0.00017503	Down
S100A3	3.04	2.98	3.42	9.39	7.04	5.9	-1.22573	0.000179904	Down
PCDHGB2	0.19	0.18	0.23	0.97	0.57	0.54	-1.53892	0.000183895	Down
C2orf72	1.31	1.21	0.73	2.8	3.72	1.64	-1.00995	0.000187087	Down
MUC5B	0.02	0.01	0.01	0.19	0.06	0.4	-2.45884	0.00020351	Down
novel118	1.23	1.64	1.77	0.87	0.48	0.45	1.43858	0.000208276	Up
MIR503HG	1.14	1.44	1.45	4.92	3.12	3.19	-1.33169	0.000210133	Down
ENSG00000289609	3.07	3.14	1.75	8.07	6.23	6.51	-1.3242	0.000210133	Down
PPM1M	1.3	2	1.18	3.43	2.62	2.02	-1.10517	0.000222331	Down
STK32A	1.04	0.91	0.74	1.22	0.9	1.39	-1.35061	0.00023426	Down
EAF2	4.33	4.96	4.2	1.76	2.52	1.58	1.23673	0.000239585	Up
MATR3	13.47	18.08	23.16	8.74	10.82	7.43	1.06857	0.000255635	Up
CDC42BPG	0.51	0.62	0.31	0.88	0.57	0.83	-1.13338	0.000256969	Down
LRRC37A6P	0.36	0.33	0.34	0.03	0.1	0.16	1.97783	0.000275186	Up
SLC16A14	3.26	1.52	1.59	0.71	0.83	0.48	1.25369	0.000288542	Up
TMEM150A	1.6	0.89	1.52	4.24	2.83	3.01	-1.25228	0.000291439	Down
RSPH3	0.33	0.34	0.34	0.76	0.69	0.78	-1.04595	0.000338295	Down
ENSG00000288849	0.45	0.3	0.26	1.07	0.97	0.9	-1.47499	0.00035916	Down
MYZAP	1.11	0.97	0.9	1.73	2.66	2.81	-1.05612	0.000374895	Down
ACBD4	0.53	0.91	0.84	2.41	1.96	1.83	-1.48162	0.000416293	Down
GPR153	0.2	0.36	0.51	1.01	0.9	0.85	-1.27677	0.000417023	Down
LINC01833	1.02	1.48	1.2	2.25	2.54	3.24	-1.15832	0.000444119	Down
AMT	0.52	0.25	0.43	1.53	1.64	0.82	-1.62985	0.000483155	Down
ENSG00000289261	0.04	0.15	0.17	0.91	0.95	0.71	-2.81308	0.00049664	Down
SEC14L1P1	0.92	1.26	1.17	0.49	0.43	0.32	1.51219	0.000499359	Up
CKB	3.08	5.47	3.25	8.63	9.59	10.01	-1.00665	0.00053165	Down
ARHGAP33	0.45	0.48	0.23	3.86	1.1	0.5	-1.45535	0.000540334	Down
novel224	0.54	0.76	1.06	2.15	1.7	2.25	-1.28981	0.000573598	Down
ANTKMT	2.54	3.41	2.49	6.33	6.67	5.86	-1.02106	0.000573728	Down
CCDC78	0.57	0.22	0.39	1.43	0.78	1.37	-1.5251	0.000595582	Down
TMT1A	0.33	0.5	0.3	0.89	0.84	1.33	-1.27114	0.000618091	Down
LMNTD2	0.58	0.66	0.48	2.57	1.38	1.18	-1.65479	0.000625848	Down
ADCK5	1.45	2.14	1.49	6.17	2.48	3.3	-1.05925	0.000852864	Down
ENSG00000274021	0.52	0.86	0.53	1.31	1.76	1.68	-1.22689	0.000869638	Down
ACCS	1.03	0.93	1.2	3.02	1.38	2.52	-1.24279	0.000904404	Down
GPR173	0.23	0.47	0.29	1.09	0.59	1.02	-1.18528	0.000935222	Down
GPR17	0.11	0.22	0.16	0.95	0.7	0.89	-2.34398	0.00103315	Down
ENSG00000241489	0.35	0.47	0.29	0.64	0.83	1.01	-1.33859	0.00105379	Down
SAPCD1	1.39	0.65	0.98	3.25	2.83	2.64	-1.66524	0.00108309	Down
FBLN1	0.69	0.64	1.24	1.7	1.6	2.19	-1.20053	0.00113725	Down
ADGRB2	0.28	0.19	0.13	0.64	0.38	0.65	-1.49477	0.00127555	Down
CD22	1.36	1.4	0.61	2.13	3.3	2.22	-1.18423	0.0012854	Down
PTGFR	0.29	0.45	0.3	0.74	0.9	0.76	-1.17292	0.00128991	Down
CARD8-AS1	0.88	1.23	0.73	2.21	2.18	1.85	-1.06265	0.00137467	Down
SEMA3B	0.57	0.48	0.18	1.03	1.24	1.14	-1.50834	0.00137514	Down
ENSG00000290600	0.97	0.56	0.59	1.57	1.81	1.89	-1.30759	0.00149523	Down
C1RL	0.52	0.37	0.84	1.52	1.89	1.9	-1.19428	0.0015299	Down
NICN1	1.7	0.87	0.73	1.89	2.41	2.05	-1.13823	0.00154566	Down
EBF4	0.44	0.99	0.47	1.2	1.18	1.08	-1.54613	0.00155063	Down
NOX5	0.08	0.1	0.08	0.12	0.7	0.26	-1.96843	0.00159939	Down
SYT17	0.42	0.85	0.72	2.31	1.43	1.27	-1.17815	0.0016116	Down
B9D1	2.45	2.89	2.43	6.27	3.92	5.89	-1.0096	0.00165444	Down
CMYA5	0.17	0.24	0.22	0.11	0.06	0.15	1.47595	0.00166766	Up
FBLN7	0.31	0.16	0.14	0.83	0.7	0.76	-1.87334	0.00168962	Down
SYTL1	0.39	0.4	0.3	1.03	0.83	1.13	-1.44446	0.00177953	Down
GALNT12	0.36	0.52	0.45	1.09	0.94	1.29	-1.46985	0.0018132	Down
novel283	1.28	0.76	1.24	2.3	2.39	2.49	-1.0558	0.00182759	Down
CHD5	0.13	0.27	0.33	0.04	0.21	0.05	1.83033	0.00188518	Up
AJM1	0.33	0.34	0.28	0.86	0.7	0.58	-1.10629	0.0019105	Down
THBS3	0.42	0.39	0.39	1.57	0.97	1.06	-1.47874	0.0019311	Down
RASA4	1.14	0.12	0.42	1.04	0.84	1.35	-1.38906	0.00195728	Down
DAAM2	0.3	0.31	0.35	0.69	0.57	0.68	-1.08961	0.00200899	Down
NHSL1-AS1	1.04	0.5	1.25	1.75	3.06	2.82	-1.416	0.00203404	Down
TNXB	0.2	0.52	0.64	1.11	0.39	0.47	-1.22038	0.00229724	Down
BRSK1	1.25	1.01	1.31	2.91	3.57	2.26	-1.04345	0.00231865	Down
ENSG00000291313	7.66	6.43	7.28	4.11	2.69	3.88	1.05825	0.00238865	Up
CSPG4	0.11	0.13	0.08	0.39	0.26	0.21	-1.36651	0.00244114	Down
SLC9A3-AS1	1.17	0.69	1.3	2.58	1.89	2.5	-1.18746	0.00245706	Down
TCF7L1	0.83	0.47	0.44	0.88	1.16	1.28	-1.14799	0.002458	Down
SEMA3D	0.18	0.3	0.16	0.52	0.41	0.41	-1.20112	0.00247785	Down
IGSF10	0.06	0.14	0.04	0.17	0.22	0.21	-1.59106	0.00261572	Down
MYO7A	0.46	0.23	0.28	0.7	1	0.9	-1.14416	0.0026185	Down
PPFIA4	0.48	0.44	0.29	1.3	0.53	0.31	-1.51822	0.0026498	Down
SLC20A1-DT	0.13	0.12	0.23	0.65	0.5	0.57	-1.97396	0.0026498	Down
ZNF433	1.49	1.51	1.52	0.54	0.95	0.97	1.02159	0.00269101	Up
CDK3	1.32	0.82	1.23	2.61	3.04	2.64	-1.15562	0.00269458	Down
PLCB2	0.68	0.16	0.3	0.78	0.87	0.52	-1.56711	0.00270253	Down
CCDC24	1.28	1.07	0.73	2.8	1.96	1.98	-1.10572	0.00275612	Down
H2BC4	8.74	6.59	7.94	4.97	4.4	3.54	1.09121	0.0028338	Up
SPTBN5	0.04	0.3	0.05	0.2	0.23	0.27	-1.58754	0.0028641	Down
PRRT1	0.37	0.38	0.27	0.88	1.51	0.49	-1.60133	0.00308051	Down
TM7SF2	2.52	1.42	1.76	4.88	3.25	2.64	-1.019	0.00311203	Down
PRSS16	1.01	1.59	1.1	2.26	3.46	1.82	-1.14382	0.00317028	Down
UPK3BL1	3.16	2.15	1.8	7.46	5.37	2.61	-1.03713	0.00317862	Down
PCBP3	0.66	0.43	0.38	1.25	1.07	1.74	-1.40546	0.00345027	Down
KCNAB3	0.72	1.14	1.12	2.26	2.16	1.9	-1.04231	0.00345045	Down
ATP2A3	0.2	0.31	0.12	0.67	0.82	0.38	-1.4789	0.00345292	Down
TNFRSF14	0.54	0.52	0.51	2.29	1.04	1.58	-1.49405	0.00353467	Down
ENSG00000293076	5.35	4.53	6.48	3.23	2.85	2.1	1.09263	0.00359213	Up
VASN	0.78	0.66	0.72	0.39	0.2	0.3	1.34671	0.00377837	Up
NYNRIN	0.04	0.05	0.08	0.3	0.18	0.12	-1.77253	0.00389577	Down
SHANK2	0.3	0.34	0.41	0.63	0.46	0.65	-1.15886	0.00392469	Down
ENSG00000230882	0.36	0.26	0.41	0.97	0.84	0.61	-1.15892	0.00395514	Down
GUCY1A2	0.05	0.15	0.09	0.15	0.21	0.21	-1.2028	0.0041131	Down
CAMK2N2	0.86	0.91	1.04	2.32	2.62	1.56	-1.13311	0.00425372	Down
TMEM53	1.05	1.16	1.05	2.75	2.19	2.04	-1.06408	0.00436693	Down
SLC22A18	0.84	0.64	0.57	1.51	1.47	1.61	-1.36246	0.00448307	Down
CERKL	0.87	0.36	0.31	0.8	0.76	0.92	-1.19972	0.0046817	Down
CORO2B	0.31	0.13	0.26	0.64	0.59	0.57	-1.36887	0.00473943	Down
NAIPP2	0.41	0.36	0.58	0.69	1.11	1.16	-1.04831	0.00506866	Down
FLJ20021	0.8	0.12	0.49	1.97	1.54	1.84	-1.83297	0.0052598	Down
HSD3B7	0.8	0.6	0.51	1.31	1.48	1.43	-1.06084	0.00536446	Down
RSAD2	0.31	0.43	0.44	0.6	0.98	0.91	-1.25385	0.00539204	Down
DNM1P41	0.17	0.37	0.14	0.63	0.59	0.67	-1.38067	0.00547671	Down
RNF150	0.11	0.05	0.12	0.15	0.15	0.13	-1.68639	0.00583892	Down
SARDH	0.36	0.18	0.56	1.19	0.75	0.67	-1.27015	0.0058615	Down
RASSF4	0.42	0.37	0.14	1.06	0.94	0.99	-1.18443	0.00595692	Down
UBA7	0.28	0.31	0	1.64	0.44	0.34	-2.14074	0.00607736	Down
SHH	0.11	0.18	0.06	0.4	0.26	0.83	-1.54256	0.00619818	Down
							-
GNG7	0.08	0.11	0.25	0.49	0.29	0.42	-1.56392	0.00622512	Down
FAM156B	2.15	1.51	3.04	5.55	5.96	3.12	-1.34527	0.00629666	Down
PLIN4	0.2	0.21	0.11	0.55	0.39	0.3	-1.15374	0.00673505	Down
NLRC5	2.04	0.92	0.41	2.36	1.31	2.46	-1.0057	0.00673505	Down
VSNL1	0.29	0.51	0.27	0.91	1.54	1.48	-1.32464	0.00682769	Down
VLDLR-AS1	0.73	1.09	0.9	2.43	2.29	2.18	-1.41506	0.00683569	Down
VIPR1	0.34	0.3	0.34	0.82	0.89	0.86	-1.16396	0.00799352	Down
LONRF2	0.1	0.06	0.03	0.17	0.2	0.11	-1.27248	0.00819672	Down
SCNN1A	1.15	0.52	0.31	1.47	0.73	1.74	-1.49306	0.00865946	Down
IL6	0.91	0.69	0.66	2.4	1.48	2.48	-1.36749	0.00870567	Down
CNKSR1	1.04	1.3	1.19	0.65	0.62	0.47	1.24171	0.00910487	Up
GPR87	0.46	0.38	0.44	1.21	1.25	1.02	-1.39417	0.00947302	Down
ZNF177	0.6	0.93	0.57	0.12	0.29	0.35	1.50483	0.0101913	Up
OPLAH	0.71	0.27	0.24	1.03	1.16	0.69	-1.05302	0.0102656	Down
ENSG00000286001	0.57	0.62	0.29	0.21	0.15	0.27	1.31694	0.010428	Up
ENSG00000272668	0.02	0.04	0.06	0.17	0.19	0.09	-1.88031	0.0108902	Down
NAA80	1.22	0.91	0.91	1.84	2.57	2.16	-1.15813	0.0112466	Down
ZNF483	0.69	0.69	0.84	0.47	0.28	0.35	1.08023	0.0112466	Up
C11orf86	0.28	0.28	0.17	1.1	1.1	0.64	-1.9086	0.011859	Down
LIMS2	0.85	0.61	0.65	1.41	1.02	1.11	-1.08993	0.0121443	Down
SRCIN1	0.74	0.54	0.73	1.16	0.87	0.92	-1.20104	0.0122439	Down
PNPLA7	0.14	0.05	0.2	0.34	0.33	0.22	-1.57641	0.0127294	Down
TMEM102	0.21	0.18	0.24	0.79	0.64	0.57	-1.55954	0.0130981	Down
RP1L1	0.1	0.17	0.12	0.34	0.29	0.26	-1.07677	0.0131602	Down
TNFRSF19	0.22	0.23	0.4	0.55	0.59	0.56	-1.05706	0.0133332	Down
ENSG00000277701	0.3	0.17	0.36	0.61	0.72	0.88	-1.13165	0.0135334	Down
PTP4A3	0.29	0.04	0.16	0.58	0.48	0.68	-1.68456	0.0136109	Down
C21orf58	0.72	0.36	0.51	1.02	0.82	0.92	-1.17696	0.0139775	Down
TCP11L2	0.54	0.57	0.91	1.06	1.57	1.06	-1.07835	0.0140457	Down
SLC5A4	0.29	0.35	0.35	0.84	0.96	0.71	-1.26339	0.0157673	Down
B3GNT9	0.32	0.51	0.46	0.94	0.94	0.83	-1.01322	0.0159813	Down
ORAI3	0.85	0.65	0.43	1.57	0.91	0.86	-1.10999	0.0165776	Down
DLX4	0.15	0.4	0.33	1.08	0.62	0.77	-1.43496	0.0170846	Down
TMEM217	0.45	0.17	0.2	0.71	0.47	0.87	-1.64452	0.0171044	Down
ENSG00000292993	0.15	0.1	0.05	0.46	0.46	0.24	-1.90994	0.0182145	Down
H2BC15	1.73	1.33	1.81	0.48	0.68	1.41	1.10719	0.0189346	Up
PLA2G6	1.06	1.27	1.02	3.01	1.56	2.38	-1.01965	0.0194347	Down
MLYCD	0.18	0.1	0.12	0.11	0.4	0.17	-1.3073	0.0194435	Down
CCDC146	0.36	0.26	0.72	1	0.76	1.73	-1.06966	0.0194567	Down
LPAL2	0.72	1.12	1.66	2	3.31	2.44	-1.07093	0.0194842	Down
RND1	1.22	1.11	0.83	0.65	0.59	0.43	1.17436	0.0196546	Up
SLC2A10	0.13	0.53	0.09	0.41	0.44	0.22	-1.34107	0.0201262	Down
ERBB3	0.48	0.33	0.56	0.98	1.1	0.44	-1.11997	0.0203259	Down
PCDHGA11	0.34	0.24	0.17	0.55	0.73	0.3	-1.12291	0.0208077	Down
ENSG00000289634	0.68	0.32	0.56	1.55	1.49	1.27	-1.39479	0.0212965	Down
NEURL1B	0.12	0.15	0.06	0.35	0.36	0.14	-1.26675	0.0224058	Down
GNAO1	0.16	0.36	0.29	0.29	0.52	0.37	-1.54533	0.0230134	Down
ENSG00000285542	0.37	0.38	0.72	0.34	0.17	0.13	1.27468	0.0239825	Up
ENSG00000260267	1.08	0.68	0.7	0.65	0.42	0.24	1.0051	0.0241579	Up
ARMCX5-GPRASP2	0.14	0.2	0.18	0.19	0.49	0.57	-1.16614	0.0246689	Down
RASA4B	0.16	0.32	0.11	0.84	0.41	0.25	-1.2518	0.0252524	Down
ITPKA	1.35	0.38	0.76	1.65	2.05	1.7	-1.09503	0.0256286	Down
TMEM8B	0.14	0.07	0.23	0.43	0.36	0.3	-1.32331	0.0258263	Down
MOB3B	0.14	0.11	0.26	0.37	0.25	0.2	-1.17188	0.0267556	Down
P2RX6	0.2	0.43	0.09	0.76	0.69	0.3	-1.419	0.0269398	Down
novel225	0.34	0.35	0.62	1.51	1.5	0.95	-1.51635	0.0271614	Down
SLCO1B7	0.37	0.14	0.57	0.91	0.86	0.87	-1.19876	0.0279867	Down
ENSG00000287725	0.12	0.06	0.22	0.42	0.23	0.38	-1.28793	0.0281378	Down
SCNN1D	0.2	0.13	0.25	0.41	0.51	0.27	-1.51885	0.0294633	Down
SLC16A6	0.51	0.37	0.46	0.15	0.28	0.2	1.10639	0.0299532	Up
RPPH1	2.83	2.66	2.38	8.54	6.73	7.3	-1.46822	0.0301285	Down
CGB5	1.67	1.32	1.71	0.68	0.62	0.62	1.36417	0.0306216	Up
LINC01358	0.66	0.84	0.47	1.77	2.12	1.47	-1.2721	0.0312551	Down
ENSG00000271793	0.36	0.28	0.18	0.82	0.55	0.33	-1.0665	0.0324565	Down
MYPN	0.83	0.62	0.42	0.41	0.3	0.34	1.27363	0.0325745	Up
novel55	1.02	0.81	0.8	1.82	2.05	1.72	-1.01535	0.0327932	Down
SERPINA5	0.32	0.22	0.44	0.75	0.78	0.63	-1.16043	0.0328215	Down
novel391	1.24	1.64	1.13	0.66	0.91	0.49	1.03261	0.0328988	Up
DHRS9	0.64	0.44	0.16	0.81	1.09	1.24	-1.29466	0.0335395	Down
SIGIRR	1.21	1.82	0.78	3.67	1.98	2.08	-1.2218	0.0340816	Down
ENSG00000273284	1.41	1.23	1.76	0.61	0.81	0.52	1.25634	0.0345514	Up
ARHGEF6	0.18	0.15	0.05	0.4	0.35	0.2	-1.26753	0.0355372	Down
SLC12A8	0.93	0.49	0.82	0.28	0.44	0.79	1.1079	0.0371562	Up
LINC00526	0.2	0.32	0.21	0.7	0.69	0.51	-1.35498	0.0386155	Down
PROB1	0.12	0.12	0.14	0.28	0.28	0.34	-1.16398	0.0389255	Down
TM4SF18-AS1	1.16	2.12	1.55	4	4.22	2.71	-1.10694	0.0391679	Down
NR3C2	0.07	0.13	0.15	0.35	0.21	0.38	-1.23022	0.0394849	Down
novel405	1.18	1.67	1.02	0.8	0.63	0.58	1.01501	0.0395461	Up
FAM149A	0.59	0.53	0.41	1.18	1.25	1.73	-1.02972	0.0398433	Down
ENSG00000265690	1.06	0.85	0.43	2.03	1.85	1.32	-1.03685	0.039845	Down
ARHGAP11A-SCG5	0.61	0.59	0.51	0.42	0.24	0.23	1.0152	0.0408037	Up
GYG2	0.36	0.33	0.2	0.62	0.44	0.33	-1.22754	0.0416075	Down
PDCD6P1	0.4	0.35	0.99	1.83	1.43	1.7	-1.3963	0.0416753	Down
GPRIN3	0.05	0.08	0.04	0.14	0.12	0.11	-1.01821	0.0417126	Down
SLC4A4	0.08	0.14	0.07	0.44	0.22	0.15	-1.14736	0.0425624	Down
COL4A4	0.2	0.29	0.12	0.3	0.3	0.14	-1.0059	0.0441245	Down
TMEM143	0.68	0.34	0.79	1.37	1.13	1.06	-1.01817	0.0446819	Down
ENSG00000261324	0.4	0.36	0.3	0.14	0.08	0.31	1.04754	0.0447505	Up
GIPR	0.74	0.4	0.35	0.69	0.74	0.74	-1.11589	0.0449135	Down
CCDC113	0.39	0.09	0.07	0.16	0.29	0.58	-1.28058	0.0462094	Down
CALCRL	0.27	0.31	0.31	0.47	0.21	0.6	-1.15907	0.047575	Down
ENSG00000205041	0.3	0.35	0.26	1.02	0.89	0.5	-1.34792	0.0481311	Down
ZNF114	0.56	0.58	0.71	0.45	0.32	0.24	1.18805	0.0485856	Up

## Sheet: Sheet2
novel275
novel314
ENSG00000280071
novel130
ENSG00000290032
ENSG00000272622
ENSG00000288928
novel151
novel35
novel394
novel448
ENSG00000289129
ENSG00000223947
novel175
ENSG00000187229
ENSG00000276517
ENSG00000255031
novel178
novel118
ENSG00000289609
ENSG00000288849
ENSG00000289261
novel224
ENSG00000274021
ENSG00000241489
ENSG00000290600
novel283
ENSG00000291313
ENSG00000293076
ENSG00000230882
ENSG00000286001
ENSG00000272668
ENSG00000277701
ENSG00000292993
ENSG00000289634
ENSG00000285542
ENSG00000260267
novel225
ENSG00000287725
ENSG00000271793
novel55
novel391
ENSG00000273284
novel405
ENSG00000265690
ENSG00000261324
ENSG00000205041
