# Supplementary material for: Xanthatin Targets CISD1 to Drive Ferroptosis and Mitophagy as a Dual Anticancer Strategy in Triple‐Negative Breast Cancer
Source: Adv Sci (Weinh). 2026 Feb 6;13(21):e20051. doi: 10.1002/advs.202520051 (PMC13073315; doi:10.1002/advs.202520051)
Supplement: Supplementary file 4 — Supporting File 4: advs74250‐sup‐0004‐Supplementary Table S3.xlsx. [file ADVS-13-e20051-s003.xlsx]

## Sheet: Sheet1
Supplementary Table S3: Potential Xanthatin binding proteins detected by IP-MS
Gene symbol	Number of literature related to ferroptosis	Docking score
CISD1	43	-6.06
MAPK3	24	-7.9
YY1	15	-5.662
MCU	15	-5.322
GAPDH	13	-6.5
CHMP5	8	-4.891
TMEM189	5	-6.848
USP19	4	-6.6
ARID1A	2	-5.726
ALYREF	2	-5.475
ARPC1A	2	-4.914
UFC1	0	-8.2
MRS2	0	-8.121
ORMDL2	0	-7.832
MACROD1	0	-7.828
DPH2	0	-7.741
EMC7	0	-7.424
SEC11C	0	-7.306
RNMTL1	0	-7.2
SBF1	0	-7.189
CMSS1	0	-7.175
TUBB4A	0	-7.173
ORMDL1	0	-6.956
ERAL1	0	-6.921
AP3M2	0	-6.917
HEBP2	0	-6.886
UBR2	0	-6.822
PGM1	0	-6.8
MAGEB2	0	-6.793
DIEXF	0	-6.77
GAR1	0	-6.764
CAMPK1	0	-6.763
MAEA	0	-6.749
ACSM5	0	-6.747
RXRB	0	-6.725
WDR36	0	-6.723
GPN2	0	-6.647
ARHGAP29	0	-6.495
PRSS23	0	-6.489
THOC3	0	-6.387
RAB31	0	-6.379
STRN	0	-6.346
SFXN3	0	-6.345
BDH1	0	-6.313
RANBP6	0	-6.308
TNFAIP2	0	-6.28
KCNAB2	0	-6.279
DNM1	0	-6.222
ZZEF1	0	-6.222
USP16	0	-6.164
CD6	0	-6.161
ZNF44	0	-6.152
AP1S2	0	-6.12
UQCC1	0	-6.116
COX7C	0	-6.057
TRIM14	0	-6.055
BRAT1	0	-6.021
PWP1	0	-6.013
CDK2AP1	0	-5.945
NCOA5	0	-5.943
DNAJA4	0	-5.939
VPS11	0	-5.907
SSU72	0	-5.905
SPPL2A	0	-5.864
POLR1B	0	-5.798
PDDC1	0	-5.786
KIAA0196	0	-5.763
WDR74	0	-5.744
RNF14	0	-5.731
PCBD1	0	-5.687
MRPL14	0	-5.654
PURB	0	-5.635
PRPF3	0	-5.62
F8A1	0	-5.618
OCRL	0	-5.593
UBE2J1	0	-5.567
SPINT2	0	-5.512
STIM2	0	-5.467
TJAP1	0	-5.392
SRPRB	0	-5.371
RNF181	0	-5.023
GCC2	0	-5.006
NPC2	0	-5
GDAP1	0	-4.941
KRT1	0	-4.88
TACC1	0	-4.857
CD302	0	-4.779
